# Supplementary material for: Evidence of RedOX Imbalance during Zika Virus Infection Promoting the Formation of Disulfide-Bond-Dependent Oligomers of the Envelope Protein
Source: Viruses. 2022 May 24;14(6):1131. doi: 10.3390/v14061131 (PMC9227265; doi:10.3390/v14061131)
Supplement: Supplementary file 1 [file viruses-14-01131-s001.zip]

Archive with 1 entries (1 files):
- viruses-1684905-supplementary.pdf
